# Supplementary material for: Assessing the impact of COVID-19 passes and mandates on disease transmission, vaccination intention, and uptake: a scoping review
Source: BMC Public Health. 2023 Nov 17;23:2279. doi: 10.1186/s12889-023-17203-4 (PMC10656887; doi:10.1186/s12889-023-17203-4)
Supplement: Supplementary file 1 — Additional file 1. [file 12889_2023_17203_MOESM1_ESM.zip]

Archive with 4 entries (4 files):
- S1 Checklist.docx
- S1 Table.docx
- S2 Table.docx
- S3 Table.docx
